# Supplementary material for: The 4E-BP Caf20p Mediates Both eIF4E-Dependent and Independent Repression of Translation
Source: PLoS Genet. 2015 May 14;11(5):e1005233. doi: 10.1371/journal.pgen.1005233 (PMC4431810; doi:10.1371/journal.pgen.1005233)
Supplement: S1 Table — (XLSX) [file pgen.1005233.s001.xlsx]

## Sheet: Sup Table1. Strains used
Supplementary Table 1. Strains used
Strain	Genotype	Source
GP5145	MATα his3Δ1 leu2Δ0 lys2Δ0 ura3Δ0 eap1∆::KanMX CAF20-9MYC::HIS3MX6 p[EAP1-HA LEU2]	[19]
GP5148	MATα his3Δ1 leu2Δ0 lys2∆0 ura3Δ0 CAF20-9MYC::HIS3MX6 eap1∆::KanMX p[eap1m3-HA LEU2]	[19]
GP5995	MATa his3Δ1 leu2Δ0 met15Δ0 ura3Δ0 EAP1-TAP::HIS3	Open Biosystems
GP5996	MATa his3Δ1 leu2Δ0 met15Δ0 ura3Δ0 CAF20-TAP::HIS3	Open Biosystems
GP6001	MATa HIS3+ leu2Δ0 met15Δ0 ura3Δ0	[20]
GP6326	MATα his3Δ1 leu2Δ0 lys2Δ0 ura3Δ0 caf20∆::KanMX p[CAF20-FLAG URA3]	[20]
GP6327	MATα his3Δ1 leu2Δ0 lys2Δ0 ura3Δ0 caf20∆::KanMX p[caf20m2-FLAG URA3]	[20]
GP6482	MATa his3Δ1 leu2Δ0 met15Δ0 ura3Δ0 SRO9-TAP::HIS3	Open Biosystems
GP6691	MATa his3∆1 leu2∆0 met15∆0 ura3∆0 caf20∆::KanMX4 pRS426 [URA3 2µm]	This study
GP6692	MATa his3∆1 leu2∆0 met15∆0 ura3∆0 caf20∆::KanMX4 p[CAF20 URA3 2µm]	This study
GP6693	MATa his3∆1 leu2∆0 met15∆0 ura3∆0 caf20∆::KanMX4 p[caf20m2 URA3 2µm]	This study
GP6793	MATa his3Δ1 leu2Δ0 met15Δ0 ura3Δ0 PAB1-TAP::HIS3	Open Biosystems
GP6797	MATa his3Δ1 leu2Δ0 met15Δ0 ura3Δ0 SLF1-TAP::HIS3	Open Biosystems
GP6798	MATa his3Δ1 leu2Δ0 met15Δ0 ura3Δ0 SCD6-TAP::HIS3	Open Biosystems
GP6799	MATa his3Δ1 leu2Δ0 met15Δ0 ura3Δ0 SPB1-TAP::HIS3	Open Biosystems
GP6800	MATa his3Δ1 leu2Δ0 met15Δ0 ura3Δ0 NPL3-TAP::HIS3	Open Biosystems
GP6801	MATα his3Δ1 leu2Δ0 ura3Δ0 pRS426 [URA3]	This study
GP6802	MATα his3Δ1 leu2Δ0 ura3Δ0 caf20∆::KanMX pRS426 [URA3]	This study
GP6803	MATα his3Δ1 leu2Δ0 ura3Δ0 eap1∆::KanMX pRS426 [URA3]	This study
GP6804	MATα his3Δ1 leu2Δ0 ura3Δ0 caf20∆::KanMX eap1∆::KanMX pRS426 [URA3]	This study
GP6805	MATα his3Δ1 leu2Δ0 ura3Δ0 caf20∆::KanMX p[caf20m2-FLAG URA3]	This study
GP6834	MATα his3Δ1 leu2Δ0 ura3Δ0 pRS426[URA3] pRS425[LEU2]	This study
GP6835	MATα his3Δ1 leu2Δ0 ura3Δ0 caf20∆::KanMX pRS426[URA3] pRS425[LEU2]	This study
GP6836	MATα his3Δ1 leu2Δ0 ura3Δ0 caf20∆::KanMX p[CAF20-FLAG URA3] pRS425[LEU2]	This study
GP6837	MATα his3Δ1 leu2Δ0 ura3Δ0 caf20∆::KanMX p[caf20m2-FLAG URA3] pRS425[LEU2]	This study
GP6838	MATα his3Δ1 leu2Δ0 ura3Δ0 eap1∆::KanMX pRS426[URA3] pRS425[LEU2]	This study
GP6839	MATα his3Δ1 leu2Δ0 ura3Δ0 eap1∆::KanMX pRS426[URA3] p[EAP1-HA LEU2]	This study
GP6840	MATα his3Δ1 leu2Δ0 ura3Δ0 eap1∆::KanMX pRS426[URA3] p[eap1m3-HA LEU2]	This study
GP6841	MATα his3Δ1 leu2Δ0 ura3Δ0 caf20∆::KanMX eap1∆::KanMX pRS426[URA3] pRS425[LEU2]	This study
GP6848	MATα his3Δ1 leu2Δ0 ura3Δ0 caf20∆::KanMX eap1∆::KanMX p[CAF20-FLAG URA3] p[EAP1-HA LEU2]	This study
GP6849	MATα his3Δ1 leu2Δ0 ura3Δ0 caf20∆::KanMX eap1∆::KanMX p[caf20m2-FLAG URA3] p[eap1m3-HA LEU2]	This study
GP6991	MATa HIS3+ leu2Δ0 met15Δ0 ura3Δ0	This study
GP6992	MATa HIS3+ leu2∆ ura3∆ caf20∆::KanMX	This study
GP7010	MATa HIS3+ leu2∆ ura3∆ caf20∆::KanMX p[CAF20-FLAG URA3]	This study
GP7013	MATa HIS3+ leu2∆ ura3∆ caf20∆::KanMX p[caf20m2-FLAG URA3]	This study
GP7021	MATa his3Δ1 leu2Δ0 met15Δ0 ura3∆ caf20∆::KanMX ers1-Δ3'UTR::HIS3MX6 pRS426[URA3]	This study
GP7022	MATa his3Δ1 leu2Δ0 met15Δ0 ura3∆ caf20∆::KanMX ers1-Δ3'UTR::HIS3MX6 p[CAF20-FLAG URA3]	This study
GP7023	MATa his3Δ1 leu2Δ0 met15Δ0 ura3∆ caf20∆::KanMX ers1-Δ3'UTR::HIS3MX6 p[caf20m2-FLAG URA3]	This study
GP7074	MATa his3Δ1 leu2Δ0 met15Δ0 ura3Δ0 caf20∆::KanMX pRS425 [LEU2] pTH727[CEN-RLuc/Fluc-ADH1 3'UTR URA3]	This study
GP7075	MATa his3Δ1 leu2Δ0 met15Δ0 ura3Δ0 caf20∆::KanMX pRS425 [LEU2] p[CEN-RLuc/FLuc-ERS1 3'UTR URA3]	This study
GP7076	MATa his3Δ1 leu2Δ0 met15Δ0 ura3Δ0 caf20∆::KanMX pRS425 [LEU2] p[CEN-RLuc/FLuc-POM34 3'UTR URA3]	This study
GP7077	MATa his3Δ1 leu2Δ0 met15Δ0 ura3Δ0 caf20∆::KanMX pAV2421[CAF20-FLAG LEU2] pTH727[CEN-RLuc/Fluc-ADH1 3'UTR URA3]	This study
GP7078	MATa his3Δ1 leu2Δ0 met15Δ0 ura3Δ0 caf20∆::KanMX pAV2421[CAF20-FLAG LEU2] p[CEN-RLuc/FLuc-ERS1 3'UTR URA3]	This study
GP7079	MATa his3Δ1 leu2Δ0 met15Δ0 ura3Δ0 caf20∆::KanMX pAV2421[CAF20-FLAG LEU2] p[CEN-RLuc/FLuc-POM34 3'UTR URA3]	This study
GP7080	MATa his3Δ1 leu2Δ0 met15Δ0 ura3Δ0 caf20∆::KanMX pAV2422[caf20m2-FLAG LEU2] pTH727[CEN-RLuc/Fluc-ADH1 3'UTR URA3]	This study
GP7081	MATa his3Δ1 leu2Δ0 met15Δ0 ura3Δ0 caf20∆::KanMX pAV2422[caf20m2-FLAG LEU2] p[CEN-RLuc/FLuc-ERS1 3'UTR URA3]	This study
GP7082	MATa his3Δ1 leu2Δ0 met15Δ0 ura3Δ0 caf20∆::KanMX pAV2422[caf20m2-FLAG LEU2] p[CEN-RLuc/FLuc-POM34 3'UTR URA3]	This study
