# Supplementary material for: The 4E-BP Caf20p Mediates Both eIF4E-Dependent and Independent Repression of Translation
Source: PLoS Genet. 2015 May 14;11(5):e1005233. doi: 10.1371/journal.pgen.1005233 (PMC4431810; doi:10.1371/journal.pgen.1005233)
Supplement: S2 Table — (XLSX) [file pgen.1005233.s002.xlsx]

## Sheet: Supplementary Table 2
Supplementary Table 2. Oligonucleotides used
Name	Sequence (5' to 3')	Name	Sequence (5' to 3')
CAF20 1 F	GGCGTAAAGCATATTCTACCG	RNA1 F	ACACAGGTCAGGGAATCTTTGG
CAF20 1 R	ACTTGATCATGTCGTGAAATTA	RNA1 R	CGCATTATCAGAAAGGTTCACAATC
CAF20 2 F	TGTTGGTCATTTCGGTCGTAG	ENO1 F	GAATCGAAGAAGAATTAGGTGACAA
CAF20 2 R	TGTGCACCAACCATCTGAATC	ENO1 R	TTTTGGACTAGAAGGCTTAATCAAA
CAF20 3 F	TCTTGGTTTCAACGCATTTGC	ERS1 1 F	ATAAGTCAGCGAGCGCGATA
CAF20 3 R	TAGTACACGTACAGCTGCCTG	ERS1 1 R	CCCGTCATTTTCCAGCAGTA
CAF20 3'UTR F	GTCATTCGCTCATGCTTTCTT	ERS1 2 F	ATTGACCCAGGTGGTAGCTG
CAF20 3'UTR R	TTTCAATCTGGAAAGTAACCT	ERS1 2 R	GGCCAGTGATGCGAGTAAAA
RRP4 F	TGGACTTAGCGAGGGATACG	ERS1 3'UTR F	ATCTCGAGGCCATGATCTGG
RRP4 R	GCTTTGATCACGTTCGCATA	ERS1 3'UTR R	GTACATACATACATACACACA
SNF1 1 F	AGATTGCCGATTTTGGTTTG	YPR017W 1 F	CAAAACGGCACAGAAGACAA
SNF1 1 R	ACTGGGATGCTTTCATCGTC	YPR017W 1 R	TGCAAACATTTTTCCGATGA
YNL146W F	ACCACTTCTCATCACATGGAACT	YPR017W 2 F	TCCCCCAATTGGTTCAAATA
YNL146W R	TCCGAGAAAATAGATGAGGGCCT	YPR017W 2 R	CCGACGACTCATTTCTGTCA
AZR1 F	CACCGACAAAACCCGCCAAA	YPR017W 3'UTR F	TCCATGAGGCCTGAAATAGC
AZR1 R	GTGCCAAACCACCGAAAGCA	YPR017W 3'UTR R	TGTGATCCGCTAGGAAAGAGA
LEA1 F	TAGAGCGCCCAGGACGTTG	MET31 1 F	ATGAAACTGGCGCAAGACAT
LEA1 R	TACTGGGCCCAACGTATCGC	MET31 1 R	TATGGGGTCCGTATGAGTGG
SLF1 F	TGAAATTAGCAGGCAGTTTGAA	MET31 2 F	CAGCTGTGCGAAATGTCAGT
SLF1 R	CGAATTGAAATGAAATGTTATGTTAT	MET31 2 R	AAACCCTTTGCCACAGTTTG
EAP1 F	GAATATAAAATGAGATGCGTAACGA	MET31 3'UTR F	GCGATAAAGAATGGTACCGGCC
EAP1 R	AAAATGAAAAGGAAAAGAACATGC	MET31 3'UTR R	CTACTTATCTCAATGGCTAAAG
POM34 F	AGGAAATGGAGACGCAGAGA	SNF1 2 F	AGATTGCCGATTTTGGTTTG
POM34 R	ACCAACTGAACGTGGTGTGA	SNF1 2 R	ACTGGGATGCTTTCATCGTC
YAK1 F	TATACCAGCAGGGCGCTATC	SNF1 3'UTR F	TCAAAGCAATTGATGGTGGA
YAK1 R	ATGCGCTAAGCCTCCTGTAA	SNF1 3'UTR R	TACAAAGGGATATTATAAAGATGTTGC
IME1 F	TGCCTCATCTCAGCTGCAGA	SLF1 1 F	ATCGCCATGGAAATCATCTT
IME1 R	GGACCAGTTGCCATTGTGCA	SLF1 1 R	TTGACCCCGAACCATTTTTA
YPS5 F	GAACGCCTCCACAAACGGT	SLF1 2 F	AGCAACTGCCAATGGGAATA
YPS5 R	CGAGGCCCAGTGAATGTTGC	SLF1 2 R	GCCGCCTGACTGTGTCTACT
MIF1 F	AGGAGGCTGAGGTGAACACA	SLF1 3'UTR F	TGAAATTAGCAGGCAGTTTGAA
MIF1 R	GCGCCACCTTGACTCTTGTA	SLF1 3'UTR R	CGAATTGAAATGAAATGTTATGTTAT
CDC6 F	TTTGGCGAAGGCAATTTCTGAAC	LUCIFERASE F	ACGTCTTCCCGACGATGA
CDC6 R	GGCGTGGAGAGCGACAATG	LUCIFERASE R	GTCTTTCCGTGCTCCAAAAC
PSO2 F	GGGATTTTCGAAGCAACGCCA	ERS1 3'UTR K/O F	GGTTTGTATATCGATCTCGAGGCCATGATCTGGCGTCAGAGTACCCGCTGTAGGGCGCGCCAGATCTGTTTA
PSO2 R	ATCAGCCACAGTCTCGCACA	ERS1 3'UTR K/O R	ATATATATATATATATATGCGTAATTATGCAGATTTCTCCTTGTGTGCTAATCGATGAATTCGAGCTCG
IKI1 F	ATCCAAGAATTCGTCCACCA	ERS1 3'UTR K/O VF	CAGGGTGTGTTTCTAGATGTCAC
IKI1 R	TTTTGCCTGTGTGGCAGTAG	ERS1 3'UTR K/O VR	GGTCGTGTATCATGGTTTGTTG
YAT1 F	GCTGTTCGTGGTCTGTCTC	ERS1 3'UTR F	AAGTCGACCACACAAGGAGAAATCTGCATA
YAT1 R	AATGGCGGCTGGTGTTG	ERS1 3'UTR R	AAGCGGCCGCGGTGCAACCAAGGCGCCCATC
HXT2 F	TGGTCGTCGTAAGTGTCTATTGG	POM34 3'UTR F	AAGTCGACAAACAGCAAAAAAACATTTAATACTTTCC
HXT2 R	CGGCAGCCTTGGAAGATGG	POM34 3'UTR R	AAGCGGCCGCCGTAGAAACCGTTATTGGTAATTTG
